# Supplementary material for: Enhanced FGF21 Delivery via Neutrophil-Membrane-Coated Nanoparticles Improves Therapeutic Efficacy for Myocardial Ischemia–Reperfusion Injury
Source: Nanomaterials (Basel). 2025 Feb 23;15(5):346. doi: 10.3390/nano15050346 (PMC11901824; doi:10.3390/nano15050346)
Supplement: Supplementary file 1 [file nanomaterials-15-00346-s001.zip]

Archive with 1 entries (1 files):
- nanomaterials-3440996-supplementary.pdf
